# Supplementary material for: Path integration in large-scale space and with novel geometries: Comparing vector addition and encoding-error models
Source: PLoS Comput Biol. 2020 May 7;16(5):e1007489. doi: 10.1371/journal.pcbi.1007489 (PMC7244182; doi:10.1371/journal.pcbi.1007489)
Supplement: S2 Table — (XLSX) [file pcbi.1007489.s002.xlsx]

## Sheet: Sheet1
∠bc	∠ab	∠ca	Side A (m)	Side B (m)	Side C (m)	Perimeter (m)	Type
40	80	60	4.042	5.299	6	15.193	scalene
40	80	60	6.736	8.832	10	25.321	scalene
40	80	60	33.682	44.163	50	126.604	scalene
40	80	60	67.365	88.327	100	253.209	scalene
40	80	60	134.73	176.653	200	506.418	scalene
